# Supplementary material for: Co-Culture of S. epidermidis and Human Osteoblasts on Implant Surfaces: An Advanced In Vitro Model for Implant-Associated Infections
Source: PLoS One. 2016 Mar 16;11(3):e0151534. doi: 10.1371/journal.pone.0151534 (PMC4794246; doi:10.1371/journal.pone.0151534)
Supplement: S1 File — This excel file contains the data for all the experimental results: S. epidermidis mono-culture, the primary human osteoblast mono-culture and the co-culture, each for days 2 and 7. (XLSX) [file pone.0151534.s001.xlsx]

## Sheet: WST von Knochenzement und hOB
WST von OB und Knochen Zement			Datum		Martin
		3d		7d	viability [% Ti6Al4V control with HOB] 3d	STABWA in %3d	SEM in %3d	viability [% Ti6Al4V control with HOB] 7d	STABWA in %7d	SEM in %7d	T-TEST
CS	0.944	0.623667	1.578	0.855333							0.761926
OB542	0.919	0.598667	1.529	0.806333							0.161601
	0.878	0.557667	2.151	1.42833							0.0236538
	0.912	0.591667	2.193	1.47033
	0.845	0.524667	1.344	0.621333
	0.865	0.544667	1.353	0.630333
OB566	1.2	0.879667	2.062	1.33933
	1.179	0.858667	1.975	1.25233
	0.947	0.626667	1.75	1.02733
	0.925	0.604667	1.655	0.932333
	0.925	0.604667	1.564	0.841333
	0.91	0.589667	1.518	0.795333
OB603	0.407	0.0663333	0.609	0.277		0.609	0.277
	0.418	0.0773333	0.631	0.299		0.631	0.299
	0.453	0.112333	0.636	0.304		0.636	0.304
	0.435	0.0943333	0.646	0.314		0.646	0.314
	0.415	0.0743333	0.685	0.353		0.685	0.353
	0.422	0.0813333	0.685	0.353		0.685	0.353
OB670	0.471	0.130333	2.629	2.297
	0.459	0.118333	2.488	2.156
	0.463	0.122333	0.567	0.235
	0.469	0.128333	0.586	0.254
	0.483	0.142333	0.551	0.219
	0.445	0.104333	0.535	0.203
OB567	0.36	0.017	1.194	0.853667
	0.645	0.302	1.179	0.838667
	0.786	0.443	1.189	0.848667
OB637	0.491	0.148	1.151	0.810667
	0.757	0.414	1.332	0.991667
	0.89	0.547	1.296	0.955667
OB637 7d			0.995	0.654667
			1.011	0.670667
			1.255	0.914667
			1.208	0.867667
			1.165	0.824667
			1.163	0.822667
MW		0.3576		0.814389	100	100	100	100	100	100
Stabwa		0.261066		0.482725		T-Test	KONTROLLE
SEM		0.047664		0.0804542
TiAlV	0.851	0.530667	1.565	0.842333
OB542	0.899	0.578667	1.624	0.901333
	1.043	0.722667	1.44	0.717333
	1.068	0.747667	1.518	0.795333
	1.117	0.796667	1.79	1.06733
	1.106	0.785667	1.783	1.06033
OB566	0.992	0.671667	1.956	1.23333
	0.937	0.616667	2.08	1.35733
	1.173	0.852667	1.691	0.968333
	1.149	0.828667	1.767	1.04433
	1.015	0.694667	1.352	0.629333
	0.993	0.672667	1.316	0.593333
OB603	0.988	0.647333	1.413	1.07533
	0.908	0.567333	1.416	1.07833
	0.404	0.0633333	1.484	1.14633
	0.399	0.0583333	1.501	1.16333
	0.396	0.0553333	1.426	1.08833
	0.391	0.0503333
OB670	0.44	0.0993333
	0.432	0.0913333
	0.394	0.0533333
	0.418	0.0773333
	0.43	0.0893333
	0.449	0.108333
OB567	0.356	0.013	0.962	0.621667
	0.5	0.157	0.944	0.603667
	0.631	0.288
OB637	0.425	0.082	1.59	1.24967
	0.451	0.108	1.381	1.04067
	0.634	0.302	1.354	1.01367
OB637 7d			1.671	1.33067
			1.66	1.31967
			1.499	1.15867
			1.497	1.15667
			1.196	0.855667
			1.18	0.839667
MW		0.380333		0.998286	106.357	87.5121	15.9775	122.581	28.0436	4.67393
Stabwa		0.312943		0.228384		T-Test	0.761926			0.0709357
SEM		0.0571354		0.038064		Zeitpunkt T-Test	8.45559e-12
PALACOS® R	0.958	0.637667	1.386	0.663333		2 d und 7d TaAlV
OB542	1.061	0.740667	1.391	0.668333		ANOVA+LSD(Posthoc)
	0.902	0.581667	1.838	1.11533
	0.913	0.592667	1.928	1.20533
	1.18	0.859667	2.094	1.37133
	1.199	0.878667	2.038	1.31533
OB566	0.983	0.662667	1.954	1.23133
	1.076	0.755667	1.958	1.23533
	1.245	0.924667	2.332	1.60933
	1.254	0.933667	2.346	1.62333
	1.123	0.802667	1.994	1.27133
	1.103	0.782667	2.122	1.39933
OB603	0.434	0.0933333
	0.473	0.132333
	0.46	0.119333
	0.449	0.108333
	0.455	0.114333
	0.43	0.0893333
OB670	0.488	0.147333
	0.467	0.126333
	0.504	0.163333
	0.483	0.142333
	0.496	0.155333
	0.485	0.144333
OB567	0.924	0.581	1.361	1.02067
	0.891	0.548	1.374	1.03367
	0.693	0.35	1.361	1.02067
OB637	1.056	0.713	1.374	1.03367
	0.804	0.461	1.444	1.10367
	0.87	0.527	1.481	1.14067
OB637 7d			1.295	0.954667
			1.336	0.995667
			0.992	0.651667
			1.05	0.709667
			1.266	0.925667
			1.221	0.880667
MW		0.4623		1.09083	129.279	83.8892	15.316	133.945	32.4978	5.49313
Stabwa		0.299988		0.264659		T-Test	0.161601			0.0145991
SEM		0.05477		0.0447355		Zeitpunkt T-Test	1.78515e-10
Palacos R+G+V	0.715	0.394667	0.84	0.117333		2 d und 7d Palcos pur
OB542	0.723	0.402667	0.84	0.117333		ANOVA+LSD(Posthoc)
	0.673	0.352667	0.91	0.187333
	0.679	0.358667	0.91	0.187333
	0.914	0.593667	0.819	0.0963333
	0.905	0.584667	0.796	0.0733333
OB566	0.768	0.447667	1.359	0.636333
	0.765	0.444667	1.302	0.579333
	0.745	0.424667	0.79	0.0673333
	0.731	0.410667	0.795	0.0723333
	0.693	0.372667	0.995	0.272333
	0.681	0.360667	0.966	0.243333
OB603	0.362	0.0213333	0.332
	0.35	0.00933333	0.331
	0.354	0.0133333	0.329
	0.351	0.0103333	0.337
	0.369	0.0283333	0.33
	0.363	0.0223333	0.344	0.00633333
OB670	0.38	0.0393333	0.337
	0.373	0.0323333	0.356	0.0183333
	0.376	0.0353333	0.335
	0.382	0.0413333	0.347	0.00933333
	0.408	0.0673333	0.351	0.0133333
	0.402	0.0613333	0.337
OB567	0.572	0.229	0.679	0.338667
	0.611	0.268	0.661	0.320667
	0.475	0.132	0.541	0.200667
OB637	0.501	0.158	0.538	0.197667
	0.484	0.141	0.66	0.319667
	0.449	0.106	0.649	0.308667
OB637 7d			0.389	0.0486667
			0.396	0.0556667
			0.487	0.146667
			0.482	0.141667
			0.392	0.0516667
			0.379	0.0386667
							Signifikant			Signifikant
MW		0.2188		0.173798	61.1857	52.5354	9.59161	21.3409	19.3663	3.22771
Stabwa		0.187867		0.157717		T-Test	0.0236538			8.94957e-09
SEM		0.0342996		0.0262861		Zeitpunkt T-Test	0.337534
						2 d und 7d Palcos R+G+V
						ANOVA+LSD(Posthoc)
	Blank 542;566 3d		Blank 603;670 3d
	0.324		0.35				2 d	7 d
	0.317		0.338
	0.32		0.334
	0.320333		0.340667
	Blank 567;637 3d		Blank 542;566 7d
	0.332		0.96
	0.345		0.594
	0.352		0.614
	0.343		0.722667
	Blank 603;670 7d		Blank 567;637 7d
	0.334		0.352
	0.347		0.337
	0.332		0.332
	0.337667		0.340333

## Sheet: Knochenzement Biofilm_Plank KK
	Auswertung	Biofilm									Auswertung	PlanctoniK
	Material	MW Bakos+sample	STABW	SEM	MW KK Bakos+ Zellen	STABW	SEM				Material	MW Bakos+sample	STABW	SEM	MW KK Bakos+ Zellen	STABW	SEM
2 d	Polystyrene	210000	110000	77781.7	2928.57	517.451	195.578			2 d	Polystyrene Cover Slip (control)	2.73333e+07	3.05505e+06	1.76383e+06	2900	553.775	226.078
	Ti6Al4V	685000	817389	408695	78091.7	107579	48110.6				Ti6Al4V	19680000	1.20338e+07	5.38167e+06	8275000	1.08234e+07	5.41172e+06
	PALACOS® R	44500000	9500000	6.71751e+06	25400000	1.57031e+07	1.11038e+07				PALACOS® R	260000000	2.26274e+08	1.6e+08	385850000	5.36676e+08	2.68338e+08
	PALACOS® R+G+V	0.333333	5.5	0	5614.71	0.829156	0.478714				PALACOS® R+G+V	21000	34467.4	17233.7	8250	8842.37	4421.18
7 d	Polystyrene	19000000	5.09902e+06	3.60555e+06	5.93333e+07	1.79505e+07	8.02773e+06			7 d	Polystyrene Cover Slip	6.36667e+07	3.37095e+07	1.94622e+07	84000000	4.3359e+06	1.77012e+06
	Ti6Al4V	4.80467e+06	8.70096e+06	3.28865e+06	4650000	5.15288e+06	2.10365e+06				Ti6Al4V	34100000	2.86988e+07	1.08471e+07	2.37521e+07	3.05768e+07	1.15569e+07
	PALACOS® R	2.03333e+08	9.53357e+07	6.63953e+07	40000000	2.33131e+07	1.34598e+07				PALACOS® R	1922250000	2.78243e+09	1.39121e+09	7.13333e+09	1.25831e+09	7.26483e+08
	PALACOS® R+G+V	0	0	0	0	0	0				PALACOS® R+G+V	0	0	0	82500	99456.9	49728.4

## Sheet: WST_s.epi
viability [% Ti6Al4V control with MG63]2 d	STABWA in %48H	SEM in %48H	viability [% Ti6Al4V control with MG63] 7d	STABWA in %7d	SEM in %7d
TiAlV
T-Test	0.00382334		T-Test	0.000478092
Zeitpunkt T-Test	0.000240843
144.478	0.992048	0.443657	205.894	0.14985	0.067015
Polystyrene
100	100	100	100	100	100
Palacos R
T-Test	0.223183		T-Test	0.000255103
Zeitpunkt T-Test	0.0708871
151.689	41.2925	29.1982	251.249	1.0596	0.749251
Palacos R+G+V
T-Test	0.00868897		T-Test	0.000731658
Zeitpunkt T-Test	0.0261721
36.5608	7.59525	5.37065	2.94705	1.69536	1.1988

## Sheet: Knochenzement_Zellen_KK
	Auswertung	Vergleich singel gegen KK
	Material	MW Zellen+sample	STABW	SEM	MW KK Bakos+ Zellen	STABW	SEM
2 d	Polystyrene	99142.9	25634.8	9689.04	49142.9	22923.3	8664.18
	Ti6Al4V	91571.4	25105.5	9488.98	47571.4	10130.1	3828.82
	PALACOS® R	87000	10690.4	7319.25	47000	6782.33	3391.16
	PALACOS® R+G+V	55000	29154.8	11019.5	22333.3	9428.09	4216.37
7 d	Polystyrene	159286	32216.5	12176.7	26000	10263.2	3879.13
	Ti6Al4V	142143	32946.6	12452.6	14714.3	6237.37	2357.5
	PALACOS® R	152000	115793	43765.6	12000	1224.74	707.107
	PALACOS® R+G+V	35000	5000	1889.82	2500	1067.19	477.261

## Sheet: WST_Zellen
viability [% Ti6Al4V control with HOB] 2d	STABWA in %3d	SEM in %3d	viability [% Ti6Al4V control with HOB] 7d	STABWA in %7d	SEM in %7d
Polystrene
100	100	100	100	100	100
	T-Test	KONTROLLE
TiAlV
106.357	87.5121	15.9775	122.581	28.0436	4.67393
	T-Test	0.761926			0.0709357
	Zeitpunkt T-Test	8.45559e-12
Palacos R
129.279	83.8892	15.316	133.945	32.4978	5.49313
	T-Test	0.161601			0.0145991
	Zeitpunkt T-Test	1.78515e-10
Palacos R+G+V
61.1857	52.5354	9.59161	21.3409	19.3663	3.22771
	T-Test	0.0236538			8.94957e-09
	Zeitpunkt T-Test	0.337534
